# Supplementary material for: Characteristics and outcomes after out-of-hospital cardiac arrests in individuals with pre-existing psychiatric conditions, compared to those without
Source: Resusc Plus. 2026 May 6;29:101356. doi: 10.1016/j.resplu.2026.101356 (PMC13214532; doi:10.1016/j.resplu.2026.101356)
Supplement: Supplementary Fig. 1 — Flowchart of the study population stratified by history of psychiatric diagnosis. SRCR = The Swedish Registry of Cardiopulmonary Resuscitation. OHCA = Out-of-Hospital Cardiac Arrest. [file mmc1.zip]

Archive with 1 entries (1 files):
- Suppl Figure 1 New.vsdx
